# Supplementary material for: Metabolic Reprogramming and Its Relationship to Survival in Hepatocellular Carcinoma
Source: Cells. 2022 Mar 22;11(7):1066. doi: 10.3390/cells11071066 (PMC8997969; doi:10.3390/cells11071066)
Supplement: Supplementary file 1 [file cells-11-01066-s001.zip]

Archive with 1 entries (1 files):
- cells-1613950-supplementary.pdf
